# Supplementary material for: Lineage-Specific Genes and Family Expansions in Dictyostelid Genomes Display Expression Bias and Evolutionary Diversification during Development
Source: Genes (Basel). 2021 Oct 16;12(10):1628. doi: 10.3390/genes12101628 (PMC8535579; doi:10.3390/genes12101628)
Supplement: Supplementary file 1 [file genes-12-01628-s001.zip]

Archive with 2 entries (2 files):
- Luna_GeneFamilies_SuppFigs.pdf
- Luna_manuscript_SuppTables.xlsx
